# Supplementary material for: Bronchoalveolar Lavage Fluid Reflects a TH1-CD21low B-Cell Interaction in CVID-Related Interstitial Lung Disease
Source: Front Immunol. 2021 Feb 5;11:616832. doi: 10.3389/fimmu.2020.616832 (PMC7892466; doi:10.3389/fimmu.2020.616832)
Supplement: Supplementary file 1 [file Table_1.xlsx]

## Sheet: Tabelle1
Suppl. Table 1: Clinical data of the patient cohort
patient	disease	genetics	Immunosuppressive treatment in relation to bronchoscopy	smoker status	sarcoidosis	sex	age at bronchoscopy	age at CVID diagnosis	ciliated epithelium	squamous epithelium	polynuclear giant cells	smoker macrophages	foam macrophages	virology/microbiology	EUROClass	additional clinical manifestations
CVID1	CVID	unknown	Sirolimus (2mg/d)			f	22		+		(+)		+		B+smB-21loTrnorm
CVID2	CVID	unknown	prednisone (40mg/d)			f	28	25	+				++	Rhinovirus, CMV	B+smB-21loTrhigh	spl, lym
CVID3	CVID	unknown				f	31	28	+	+			++	Candida albicans, Actinomyces odontolyticus, Haemophilus influenzae	B+smB-21loTrhigh	spl
CVID4	CVID	unknown				f	54	50	+				+++		B+smB-21loTrhigh	spl, lym
CVID5	CVID	NFkB1		former smoker		m	73	63							B+smB-21loTrnorm
CVID6	CVID	unknown	Rituximab 4 years before the bronchoscopy			m	56	48	+		(+)		++		B+smB-21normTrnorm	spl, lym, AIHA/ITP, Ent
CVID7	CVID	unknown	Rituximab 6 months before the bronchoscopy			m	57	52							B+smB-21loTrnorm	spl, lym, AIHA/ITP
CVID8	CVID	unknown				f	54		+	(+)		+	+		B+21normTrnorm
CVID9	CVID	unknown		smoker		m	35	34	+		+	+	+		B+smB-21loTrnorm	spl, lym, AIHA/ITP, Hep
CVID10	CVID	unknown	methotrexate (7.5mg/wk)			f	49	44	+		+		++		B+smB-21loTrnorm	spl, lym, AIHA/ITP
CVID11	CVID	unknown		former smoker		f	33	30	+		+		(+)		B+smB+21loTrnorm	spl, lym, AIHA/ITP
CVID12	CVID	unknown		former smoker		f	51	40	+	+	+		++		B+smB-21loTrnorm	spl, lym, Ent, Hep
CVID13	CVID	unknown				f	41	39						Staphylococcus aureus	B+smB-21loTrhigh	Ent
CVID14	CVID	unknown				m	36	35	+				+		B+smB-21normTrnorm	spl, lym
CVID15	CVID	NFkB1				f	55	47	+		(+)		(+)		B+smB-21loTrnorm	spl, lym, AIHA/ITP, Hep
CVID16	CVID	unknown				f	48	38	+	(+)			++	Candida dubliniensis	B+smB-21lo	spl, lym, AIHA/ITP; Hep
CVID17	CVID	STAT1				f	50	47	++		(+)			Staphylococcus aureus	B+smB-21loTrhigh	spl, lym; Hep
CVID18	CVID	STAT3	prednisone (5mg/d)			f	28	19	+				(+)		B+smB-21lo	spl, lym, AIHA/ITP; Ent
CVID19	CVID	unknown				f	60	59	+		++		(+)		B+smB-21loTrnorm	spl, lym, AIHA/ITP
CVID20	CVID	CTLA-4				m	21	17	(+)	(+)	(+)		(+)		B+smB-21loTrhigh	spl, lym, AIHA/ITP; Ent
CVID21	CVID	unknown				m	20	18	(+)				++	Haemophilus influenzae	B+smB-21normTrhigh	spl
CVID22	CVID	unknown				m	49	46						Candida albicans, Aspergillus fumigatus, Parainfluenza-1	B+smB-21loTrnorm	spl, lym, AIHA/ITP
CVID23	CVID	unknown				m	32		+		+		++	Campylobacter concisus, Pneumocystis jirovecii	B+smB-21loTrnorm	spl, lym, Ent
CVID25	CVID	unknown				m	25	4	+	(+)			(+)	Haemophilus influenzae, Rhinovirus	B+smB-21loTrnorm	spl, lym, AIHA/ITP; Ent, Hep
CVID26	CVID	unknown				m	23	18	+				+	Candida albicans	B+smB-21loTrnorm	spl, lym, AIHA/ITP, Ent
CVID27	CVID	STAT3				m	36	32	+						B+smB-21norm	spl, lym
CVID28	CVID	CTLA-4				f	52	52	+				++		B+smB-21loTrnorm	Ent
CVID29	CVID	unknown				f	57	48	+		+		(+)	CoV 229 E, CMV	B+smB-21loTrnorm	spl, lym, AIHA/ITP
CVID31	CVID	ICOS				m	53	15	+	(+)			++		B+smB-21normTrnorm	spl, AIHA/ITP, Hep
CVID32	CVID	unknown		smoker		m	34		+		(+)	+	+	Staphylococcus aureus, Rhinovirus	B+smB-21normTrhigh	spl, lym, Ent, Hep
CVID33	CVID	unknown				m	32	32	+				++		B+smB-21lo	spl, lym, AIHA/ITP
CVID34	CVID	unknown				f	24	9	+	(+)	+			Candida albicans, Haemophilus influenzae	B+smB-21loTrhigh	spl, lym, Ent, Hep
CVID35	CVID	unknown				f	39	32	+		+		+		B+smB+21lo	spl, lym, AIHA/ITP
CVID36	CVID	unknown				m	47	28	+	(+)	(+)		+	Streptococcus pneumoniae	B+smB-21loTrnorm	spl, lym, Ent
CVID37	CVID	unknown				f	55	41	+		+		++		B+smB-21loTrhigh	spl, lym; Hep
CVID38	CVID	NFkB2	Rituximab at the time of bronchoscopy			f	31	5	++	(+)				Rhinovirus	B+smB-21loTrhigh	AIHA/ITP
CVID39	CVID	unknown				f	59	49							B+smB+21loTrnorm	spl, lym, AIHA/ITP, Ent, Hep
CVID40	CVID	unknown				m	54	17	+		+		++	Streptococcus pneumoniae, Prevotella pallens	B+smB+21loTrnorm	spl, lym, Ent
CVID41	CVID	unknown				f	44	36	(+)				(+)		B+smB+21loTrnorm	spl, lym, AIHA/ITP
CVID42	CVID	unknown		former smoker		f	28	26	+			(+)	+		B+smB-21loTrnorm	spl, lym
CVID43	CVID	CTLA-4				f	19	20	++						B+smB-21normTrhigh	spl, lym, AIHA/ITP, Ent, Hep
sarcoidosis1	sarcoidosis	unknown			since 7 years	m	29		+		+		(+)			Ent
sarcoidosis2	sarcoidosis	unknown		smoker	newly diagnosed	f	55		+				(+)			lym
sarcoidosis3	sarcoidosis	unknown			newly diagnosed	m	74		+			+
sarcoidosis4	sarcoidosis	unknown			newly diagnosed	m	50		+		+		+
sarcoidosis5	sarcoidosis	unknown		former smoker	newly diagnosed	m	34		(+)				(+)			lym
sarcoidosis6	sarcoidosis	unknown			newly diagnosed	m	76		+				++
Legend: (spl=splenomegaly; lym=lymphadenopathy; AIHA/ITP=autoimmune hemolytic anemia/immune thrombocytopenia; Ent=enteropathy; Hep=hepatopathy, d day, wk week
