# Supplementary material for: Bronchoalveolar Lavage Fluid Reflects a TH1-CD21low B-Cell Interaction in CVID-Related Interstitial Lung Disease
Source: Front Immunol. 2021 Feb 5;11:616832. doi: 10.3389/fimmu.2020.616832 (PMC7892466; doi:10.3389/fimmu.2020.616832)
Supplement: Supplementary file 2 [file Table_2.xlsx]

## Sheet: Tabelle1
Supplementary Table 2: Fluorescent antibodies and dyes used for FACS staining
antibody	fluorochrome	clone	manufacturer
anti-CD3	Pe-Cy7	UCHT1	BioLegend, San Diego/USA
anti-CD4	PerCP	SK3	BD Biosciences, San Jose, USA
anti-CD8	PE	B9.11	Beckman Coulter, Brea, CA, USA
anti-CD19	APC-Cy7	HIB19	BioLegend, San Diego/USA
anti-CD21	Pe-Cy7	Bu32	BioLegend, San Diego/USA
anti-CD25	PerCPCy5.5	M-A251	BioLegend, San Diego/USA
anti-CD27	BV605	L128	BD Biosciences, San Jose, USA
anti-CD28	PerCPCy5.5	CD28.2	BioLegend, San Diego/USA
anti-CD38	PerCPCy5.5	HIT2	BioLegend, San Diego/USA
anti-CD45RA	APC-Cy7	HI100	BioLegend, San Diego/USA
anti-CD183 (CXCR3)	PE	WM59	R&D Systems, Minneapolis, USA
anti-CD185 (CXCR5)	AF488	RF8B2	BD Biosciences, San Jose, USA
anti-CD196 (CCR6)	BV605	G034E3	BioLegend, San Diego/USA
anti-CD279 (PD-1)	APC	EH12.2H7	BioLegend, San Diego/USA
anti-IgA	PE		Southern Biotech, Birmingham, AL, USA
anti-IgD	FITC		Southern Biotech, Birmingham, AL, USA
anti-IgG	AF700	G18-145	BD Biosciences, San Jose, USA
anti-IgM	AF647		Jackson ImmunoResearch Laboratories, Suffolk/UK
anti-FoxP3	AF488	206D	BioLegend, San Diego/USA
anti-CTLA-4	PE	BNI3	BioLegend, San Diego/USA
zombie violet			BioLegend, San Diego/USA
